# Supplementary material for: Psoriasis–Obesity‐Related Gene COX7C Promotes Keratinocyte Proliferation and Positively Regulates Inflammatory Responses in Psoriasis
Source: J Cell Mol Med. 2026 Jul 22;30(14):e71277. doi: 10.1111/jcmm.71277 (PMC13392194; doi:10.1111/jcmm.71277)
Supplement: Supplementary file 2 — Table S1: Basic information on OB and PSO‐related data for MR Analysis. [file JCMM-30-e71277-s004.xlsx]

## Sheet: Sheet1
Supplementary Table 1: Basic information on obesity and psoriasis related data for MR Analysis
ID	Pheno	Year	SamplesizeCase		Control
finngen_R12_L12_PSORI_VULG	Psoriasis vulgaris	2024	490093	7912	482181
finngen_R12_L12_PSORIASIS	Psoriasis	2024	494941	12760	482181
finngen_R12_L12_PSORI_GUTTATE	Guttate psoriasis	2024	482677	496	482181
finngen_R12_PSORI_STRICT	Psoriasis (vulgaris), strict definition	2024	483328	1147	482181
ukb-saige-278.1	Obesity	2021	408792	10799	397993
