# Supplementary material for: Psoriasis–Obesity‐Related Gene COX7C Promotes Keratinocyte Proliferation and Positively Regulates Inflammatory Responses in Psoriasis
Source: J Cell Mol Med. 2026 Jul 22;30(14):e71277. doi: 10.1111/jcmm.71277 (PMC13392194; doi:10.1111/jcmm.71277)
Supplement: Supplementary file 3 — Table S2: Information of IVs for significant exposure‐outcome pairs in MR analyses. [file JCMM-30-e71277-s002.xlsx]

## Sheet: Sheet1
Supplementary Table 2: Information of IVs for significant exposure-outcome pairs in MR analyses
Exposure	Outcome	SNP	Effect_allele	Other_allele	Beta.exposure	Beta.outcome	SE.exposure	SE.outcome	Pval.exposure	Pval.outcome	R2	F-statistic
Obesity	Guttate psoriasis	rs10828250	G	C	0.071	-0.0294949	0.015	0.068984	3.5e-06	0.668971	0.00215654	1143.24
Obesity	Guttate psoriasis	rs113277432	C	T	0.081	-0.212597	0.017	0.115579	2.3e-06	0.0658552	0.00225174
Obesity	Guttate psoriasis	rs11642015	T	C	0.15	-0.0385003	0.014	0.0643556	1.7e-26	0.549678	0.0108
Obesity	Guttate psoriasis	rs12536766	T	G	0.069	0.0515182	0.014	0.0653731	1.7e-06	0.430658	0.00233384
Obesity	Guttate psoriasis	rs12598357	G	A	0.084	-0.00305765	0.014	0.0639738	4.9e-09	0.961879	0.00343768
Obesity	Guttate psoriasis	rs12669521	G	A	-0.069	-0.163526	0.015	0.0731438	4e-06	0.0253729	0.00213674
Obesity	Guttate psoriasis	rs138278395	G	A	-0.23	0.168636	0.05	0.232416	4.5e-06	0.468099	0.00217514
Obesity	Guttate psoriasis	rs143440864	A	G	0.27	-0.146905	0.058	0.218328	3.3e-06	0.501035	0.00229548
Obesity	Guttate psoriasis	rs146209786	C	T	-0.2	-0.203246	0.043	0.152381	4.6e-06	0.182269	0.002328
Obesity	Guttate psoriasis	rs1904335	C	A	-0.067	-0.0397272	0.014	0.0637093	2.3e-06	0.532909	0.00222206
Obesity	Guttate psoriasis	rs2149038	C	T	-0.068	0.0973733	0.015	0.0650405	4.8e-06	0.134362	0.00228888
Obesity	Guttate psoriasis	rs2241422	C	A	-0.079	-0.120737	0.016	0.0860507	9.5e-07	0.160589	0.0024602
Obesity	Guttate psoriasis	rs2518796	C	T	0.078	-0.0639615	0.014	0.0675263	4.7e-08	0.343533	0.00298238
Obesity	Guttate psoriasis	rs2590943	G	A	0.081	0.112435	0.018	0.0903275	4.6e-06	0.213223	0.00209952
Obesity	Guttate psoriasis	rs2867105	G	T	0.11	-0.0434695	0.019	0.0851666	4.2e-09	0.609767	0.00357192
Obesity	Guttate psoriasis	rs34811474	A	G	-0.078	0.0256357	0.017	0.0760178	2.9e-06	0.735941	0.00215495
Obesity	Guttate psoriasis	rs36090574	A	G	0.11	0.233466	0.023	0.121139	1.7e-06	0.0539473	0.00236918
Obesity	Guttate psoriasis	rs4122064	T	C	0.073	-0.032096	0.015	0.0652019	4.8e-07	0.622538	0.00253554
Obesity	Guttate psoriasis	rs476828	C	T	0.12	0.00438195	0.017	0.081485	5.6e-12	0.957114	0.00525312
Obesity	Guttate psoriasis	rs4841659	T	C	0.086	0.0101592	0.014	0.0646119	1.5e-09	0.87506	0.00368469
Obesity	Guttate psoriasis	rs4889634	T	C	-0.081	-0.0358535	0.015	0.0652202	2.9e-08	0.582504	0.00309154
Obesity	Guttate psoriasis	rs55893771	T	C	-0.098	0.0767788	0.02	0.0825759	1.6e-06	0.352476	0.00231264
Obesity	Guttate psoriasis	rs6736025	T	G	-0.066	-0.0660176	0.014	0.0653575	4.2e-06	0.312447	0.00213531
Obesity	Guttate psoriasis	rs6777405	T	C	0.086	-0.0967012	0.019	0.0794099	4.1e-06	0.22332	0.0021833
Obesity	Guttate psoriasis	rs67824129	G	A	-0.08	0.110406	0.017	0.0704291	2.7e-06	0.116969	0.00219648
Obesity	Guttate psoriasis	rs7075143	G	A	-0.12	-0.0860541	0.025	0.0918508	1.2e-06	0.348816	0.00240584
Obesity	Guttate psoriasis	rs7313220	G	A	-0.068	0.0044559	0.014	0.0637164	1.5e-06	0.944247	0.00231108
Obesity	Guttate psoriasis	rs73341217	T	A	0.12	-0.12582	0.025	0.121672	1.1e-06	0.301095	0.00231137
Obesity	Guttate psoriasis	rs74505896	C	T	0.15	-0.212913	0.031	0.185971	2e-06	0.252261	0.00233887
Obesity	Guttate psoriasis	rs75148452	T	C	-0.22	-0.124851	0.045	0.258611	1.3e-06	0.629255	0.00254303
Obesity	Guttate psoriasis	rs75844954	T	C	0.17	-0.0127085	0.035	0.129858	6.9e-07	0.922039	0.00232564
Obesity	Guttate psoriasis	rs76935539	A	G	-0.14	-0.0133601	0.029	0.146096	2.4e-06	0.927137	0.00238238
Obesity	Guttate psoriasis	rs77021853	T	C	0.25	-0.600954	0.054	0.379497	3.2e-06	0.113295	0.002928
Obesity	Guttate psoriasis	rs78871871	T	C	0.1	-0.0558171	0.021	0.101275	1.9e-06	0.581535	0.002262
Obesity	Guttate psoriasis	rs7970026	T	C	-0.23	0.221743	0.047	0.179408	1.6e-06	0.216468	0.00247826
Obesity	Guttate psoriasis	rs9540493	G	A	-0.072	-0.0398458	0.014	0.0638363	4.7e-07	0.532504	0.00257541
Psoriasis vulgaris	Obesity	rs1000500	A	G	0.0995033	0.02	0.0168297	0.015	3.37233e-09	0.18	0.00444302	2559.44
Psoriasis vulgaris	Obesity	rs10189035	C	A	-0.269913	-0.01	0.0589955	0.068	4.75894e-06	0.88	0.00313621
Psoriasis vulgaris	Obesity	rs10807943	C	T	-0.214069	-0.016	0.0312366	0.023	7.22437e-12	0.47	0.00541738
Psoriasis vulgaris	Obesity	rs10869896	C	T	-0.200196	-0.014	0.0428221	0.026	2.9386e-06	0.6	0.00318933
Psoriasis vulgaris	Obesity	rs11209190	C	T	-0.133303	0.026	0.0281825	0.022	2.24538e-06	0.25	0.00312468
Psoriasis vulgaris	Obesity	rs11255306	C	T	0.0952011	-0.0054	0.0198911	0.017	1.70036e-06	0.76	0.00308214
Psoriasis vulgaris	Obesity	rs113051151	A	G	0.104672	-0.0075	0.02261	0.024	3.66615e-06	0.75	0.00265232
Psoriasis vulgaris	Obesity	rs115049538	T	C	-0.190315	-0.034	0.0412536	0.041	3.96342e-06	0.4	0.00308482
Psoriasis vulgaris	Obesity	rs115086705	T	C	0.253479	0.0021	0.0406569	0.039	4.53012e-10	0.96	0.00427449
Psoriasis vulgaris	Obesity	rs116881463	T	C	-0.187677	-0.032	0.0399413	0.037	2.61692e-06	0.39	0.00317844
Psoriasis vulgaris	Obesity	rs117052669	C	A	0.454372	0.017	0.096384	0.043	2.42678e-06	0.69	0.00224608
Psoriasis vulgaris	Obesity	rs1180348	G	A	0.0796447	-0.0077	0.0168026	0.015	2.13713e-06	0.61	0.00297514
Psoriasis vulgaris	Obesity	rs11838776	A	G	-0.0875333	0.0066	0.0189941	0.016	4.05677e-06	0.68	0.00282511
Psoriasis vulgaris	Obesity	rs12064698	C	T	0.104599	0.0014	0.0184853	0.018	1.52704e-08	0.94	0.00405875
Psoriasis vulgaris	Obesity	rs12117045	A	G	0.105711	0.0079	0.0212689	0.017	6.68821e-07	0.65	0.00304641
Psoriasis vulgaris	Obesity	rs12150123	T	C	0.0906893	-0.0037	0.0172335	0.015	1.42203e-07	0.8	0.00366558
Psoriasis vulgaris	Obesity	rs12292945	C	T	0.192704	0.027	0.032756	0.042	4.02847e-09	0.52	0.00403811
Psoriasis vulgaris	Obesity	rs12439151	C	T	0.0999974	0.014	0.0215746	0.019	3.5701e-06	0.46	0.00268047
Psoriasis vulgaris	Obesity	rs12491926	A	C	0.441598	0.064	0.087941	0.047	5.12637e-07	0.17	0.00235569
Psoriasis vulgaris	Obesity	rs1250566	A	G	-0.0974939	0.026	0.0165137	0.015	3.55222e-09	0.081	0.00459865
Psoriasis vulgaris	Obesity	rs12691875	A	C	0.0849083	0.023	0.0161935	0.014	1.57674e-07	0.11	0.00359475
Psoriasis vulgaris	Obesity	rs13069388	T	G	0.0872884	0.0086	0.0182314	0.017	1.68605e-06	0.6	0.00289569
Psoriasis vulgaris	Obesity	rs140793985	T	C	-0.274411	0.036	0.0429429	0.062	1.6573e-10	0.56	0.00626615
Psoriasis vulgaris	Obesity	rs140899955	T	C	0.223075	-0.029	0.0481823	0.052	3.65999e-06	0.59	0.00254942
Psoriasis vulgaris	Obesity	rs142770866	A	G	-0.157423	0.0099	0.03093	0.025	3.58682e-07	0.7	0.00367646
Psoriasis vulgaris	Obesity	rs144651842	A	G	0.181656	-0.087	0.0288012	0.48	2.84073e-10	0.86	0.00474189
Psoriasis vulgaris	Obesity	rs145481561	C	T	0.149566	0.0083	0.0286499	0.026	1.7846e-07	0.75	0.00334537
Psoriasis vulgaris	Obesity	rs146679077	G	T	-0.399035	-0.046	0.0789658	0.043	4.3433e-07	0.29	0.00423649
Psoriasis vulgaris	Obesity	rs147405800	T	G	-0.184318	0.063	0.0394595	0.042	2.99654e-06	0.13	0.00319687
Psoriasis vulgaris	Obesity	rs1516971	C	T	-0.119111	-0.021	0.0259338	0.021	4.3715e-06	0.32	0.00291189
Psoriasis vulgaris	Obesity	rs1655901	C	T	0.290972	0.0037	0.0158931	0.015	7.13839e-75	0.8	0.0421629
Psoriasis vulgaris	Obesity	rs17365319	T	C	0.113561	0.019	0.0209528	0.02	5.96582e-08	0.35	0.00364469
Psoriasis vulgaris	Obesity	rs1802236	G	A	-0.256698	0.042	0.0379736	0.028	1.3807e-11	0.14	0.00682004
Psoriasis vulgaris	Obesity	rs188656086	T	C	0.222191	-0.0024	0.0472517	0.066	2.57259e-06	0.97	0.00250566
Psoriasis vulgaris	Obesity	rs1956658	T	C	0.0797165	0.001	0.0164184	0.014	1.20193e-06	0.94	0.00302276
Psoriasis vulgaris	Obesity	rs2021511	T	C	-0.120473	-0.0061	0.0186151	0.016	9.68501e-11	0.7	0.00565476
Psoriasis vulgaris	Obesity	rs2292759	G	A	0.0804229	-0.025	0.0162691	0.015	7.68086e-07	0.087	0.00318633
Psoriasis vulgaris	Obesity	rs2294494	C	T	-0.16851	0.0078	0.0365899	0.024	4.11699e-06	0.74	0.00301838
Psoriasis vulgaris	Obesity	rs2312591	C	A	-0.0994841	0.0042	0.0160619	0.014	5.87273e-10	0.77	0.00493699
Psoriasis vulgaris	Obesity	rs2485362	G	A	-0.0984099	0.0026	0.0177891	0.015	3.16512e-08	0.86	0.00384503
Psoriasis vulgaris	Obesity	rs2526678	A	G	0.096151	-0.015	0.0201858	0.026	1.90454e-06	0.55	0.00285953
Psoriasis vulgaris	Obesity	rs2675662	G	A	-0.0888155	-0.019	0.0161227	0.014	3.61485e-08	0.18	0.00391708
Psoriasis vulgaris	Obesity	rs28624578	C	T	-0.100654	0.041	0.0218756	0.019	4.20068e-06	0.03	0.0028633
Psoriasis vulgaris	Obesity	rs2878304	T	C	-0.087308	-0.045	0.0174887	0.016	5.96802e-07	0.0044	0.00314866
Psoriasis vulgaris	Obesity	rs28998802	A	G	0.171188	-0.014	0.0200583	0.021	1.40767e-17	0.51	0.00881829
Psoriasis vulgaris	Obesity	rs2904597	G	C	0.254972	0.014	0.0191582	0.017	2.05826e-40	0.41	0.0204355
Psoriasis vulgaris	Obesity	rs3130192	T	C	-0.139765	-0.0015	0.0212028	0.025	4.3441e-11	0.95	0.00597057
Psoriasis vulgaris	Obesity	rs33980500	T	C	0.254066	0.0044	0.028638	0.027	7.20775e-19	0.87	0.00868772
Psoriasis vulgaris	Obesity	rs34536443	C	G	-0.384316	0.018	0.0525205	0.035	2.52755e-13	0.61	0.00865881
Psoriasis vulgaris	Obesity	rs34604271	T	C	0.102412	-0.0028	0.0173618	0.016	3.66362e-09	0.86	0.00440761
Psoriasis vulgaris	Obesity	rs35945117	A	G	-0.098353	0.024	0.0208205	0.017	2.31425e-06	0.16	0.00301895
Psoriasis vulgaris	Obesity	rs3729508	C	T	0.0907603	0.0031	0.0165284	0.014	3.99273e-08	0.83	0.00395069
Psoriasis vulgaris	Obesity	rs3933617	T	C	-0.079513	-0.024	0.0163546	0.015	1.16305e-06	0.1	0.00310136
Psoriasis vulgaris	Obesity	rs4703855	T	C	-0.0777948	0.0014	0.0168371	0.016	3.82913e-06	0.93	0.00280923
Psoriasis vulgaris	Obesity	rs58550282	A	G	0.105611	0.025	0.0209062	0.018	4.37945e-07	0.18	0.00322537
Psoriasis vulgaris	Obesity	rs60556766	T	C	0.106647	-0.013	0.023116	0.02	3.95804e-06	0.53	0.00265935
Psoriasis vulgaris	Obesity	rs60600003	G	T	0.166923	-0.00088	0.0254639	0.024	5.55392e-11	0.97	0.00509213
Psoriasis vulgaris	Obesity	rs6067274	A	G	-0.110881	0.022	0.0161446	0.014	6.50879e-12	0.13	0.00605089
Psoriasis vulgaris	Obesity	rs61907765	T	C	0.0937184	0.0046	0.018699	0.017	5.3884e-07	0.79	0.00314289
Psoriasis vulgaris	Obesity	rs653169	G	A	-0.109602	0.011	0.0162657	0.015	1.60325e-11	0.49	0.00589073
Psoriasis vulgaris	Obesity	rs662953	A	G	0.0898083	0.036	0.0185635	0.017	1.31226e-06	0.03	0.00296257
Psoriasis vulgaris	Obesity	rs663743	A	G	-0.0903833	0.027	0.0167594	0.015	6.92947e-08	0.075	0.00383567
Psoriasis vulgaris	Obesity	rs6719451	C	T	-0.127248	0.0022	0.0264087	0.023	1.4469e-06	0.92	0.00320019
Psoriasis vulgaris	Obesity	rs674451	C	T	0.130123	-0.015	0.0166984	0.015	6.56599e-15	0.3	0.00764021
Psoriasis vulgaris	Obesity	rs6762648	A	T	-0.0885943	0.0069	0.0190459	0.017	3.29329e-06	0.69	0.00289229
Psoriasis vulgaris	Obesity	rs6842675	G	A	0.0884315	0.012	0.016328	0.014	6.09663e-08	0.39	0.00384639
Psoriasis vulgaris	Obesity	rs6886974	T	A	0.404632	0.027	0.043474	0.037	1.30948e-20	0.47	0.00875023
Psoriasis vulgaris	Obesity	rs6913358	G	A	0.13704	0.007	0.0264019	0.024	2.09696e-07	0.77	0.00322712
Psoriasis vulgaris	Obesity	rs6926611	A	G	0.150825	-0.0034	0.0249466	0.036	1.48553e-09	0.93	0.00441251
Psoriasis vulgaris	Obesity	rs700170	C	T	-0.0874138	0.0061	0.0173104	0.016	4.42323e-07	0.7	0.0033716
Psoriasis vulgaris	Obesity	rs72805521	T	C	0.111275	0.014	0.0185054	0.017	1.81978e-09	0.42	0.00464909
Psoriasis vulgaris	Obesity	rs72859354	A	G	-0.137756	-0.015	0.0269494	0.027	3.19345e-07	0.58	0.00364011
Psoriasis vulgaris	Obesity	rs733589	G	A	-0.252622	0.0066	0.0191261	0.017	7.86865e-40	0.69	0.0203296
Psoriasis vulgaris	Obesity	rs74817271	A	G	0.300333	0.0022	0.0282995	0.032	2.60196e-26	0.94	0.0123574
Psoriasis vulgaris	Obesity	rs7542079	C	T	0.136702	0.015	0.0162835	0.014	4.65586e-17	0.29	0.00919985
Psoriasis vulgaris	Obesity	rs7546245	C	T	0.0859112	-0.0059	0.0164487	0.015	1.76064e-07	0.7	0.00351672
Psoriasis vulgaris	Obesity	rs77693762	T	C	-0.180208	0.0087	0.0338478	0.027	1.01464e-07	0.75	0.00403752
Psoriasis vulgaris	Obesity	rs78456138	T	C	-0.362961	0.0064	0.0634239	0.046	1.04792e-08	0.89	0.00532055
Psoriasis vulgaris	Obesity	rs79376089	A	G	0.150094	0.026	0.0317228	0.034	2.22941e-06	0.45	0.00271008
Psoriasis vulgaris	Obesity	rs8070945	C	T	-0.103955	-0.016	0.0193637	0.017	7.93634e-08	0.34	0.00362415
Psoriasis vulgaris	Obesity	rs842636	A	G	-0.125033	-0.003	0.0164918	0.014	3.41507e-14	0.83	0.00759281
Psoriasis vulgaris	Obesity	rs847	C	T	0.137203	-0.038	0.016994	0.018	6.82339e-16	0.037	0.00872454
Psoriasis vulgaris	Obesity	rs8904	A	G	-0.133441	-0.014	0.0166447	0.015	1.08343e-15	0.34	0.00846203
Psoriasis vulgaris	Obesity	rs9608443	C	T	0.0989314	-0.026	0.0207529	0.016	1.86892e-06	0.094	0.00281804
Psoriasis	Obesity	rs1000500	A	G	0.0744791	0.02	0.0133838	0.015	2.62325e-08	0.18	0.0024895	1838.07
Psoriasis	Obesity	rs10187276	C	T	0.0650253	-0.024	0.0145352	0.016	7.68989e-06	0.15	0.00166479
Psoriasis	Obesity	rs10807943	C	T	-0.177317	-0.016	0.025065	0.023	1.5021e-12	0.47	0.00372054
Psoriasis	Obesity	rs10891143	A	T	-0.059606	-0.0066	0.0128972	0.014	3.80768e-06	0.65	0.00172362
Psoriasis	Obesity	rs112282032	T	C	0.0817303	0.034	0.013495	0.016	1.39252e-09	0.036	0.00293936
Psoriasis	Obesity	rs114360070	A	G	-0.186303	-0.015	0.0415111	0.053	7.18853e-06	0.77	0.00186581
Psoriasis	Obesity	rs115049538	T	C	-0.155984	-0.034	0.032442	0.041	1.52374e-06	0.4	0.00207052
Psoriasis	Obesity	rs11576909	C	T	-0.0725238	0.0047	0.0128436	0.014	1.63557e-08	0.74	0.0026248
Psoriasis	Obesity	rs11627442	G	A	0.0611517	0.032	0.0128698	0.014	2.0186e-06	0.025	0.0018384
Psoriasis	Obesity	rs117304401	G	T	0.151945	0.1	0.023009	0.41	4.01051e-11	0.8	0.00332945
Psoriasis	Obesity	rs117744081	G	A	0.149558	-0.078	0.0335075	0.04	8.06566e-06	0.051	0.00147299
Psoriasis	Obesity	rs11795343	C	T	-0.0692271	-0.023	0.0132767	0.015	1.84621e-07	0.11	0.00223255
Psoriasis	Obesity	rs1203786	G	T	-0.0615574	0.009	0.0134628	0.015	4.82148e-06	0.56	0.00173092
Psoriasis	Obesity	rs12064698	C	T	0.0798765	0.0014	0.01471	0.018	5.63287e-08	0.94	0.00236729
Psoriasis	Obesity	rs12188300	T	A	0.343145	-0.027	0.0248414	0.024	2.11398e-43	0.27	0.0128936
Psoriasis	Obesity	rs12189871	T	C	0.783237	-0.017	0.0211334	0.025	1e-200	0.5	0.0698774
Psoriasis	Obesity	rs12202314	C	T	-0.0684711	-0.0054	0.0138732	0.015	7.99521e-07	0.72	0.00203708
Psoriasis	Obesity	rs12213869	G	A	0.0963741	-0.026	0.0133954	0.018	6.26614e-13	0.14	0.00413768
Psoriasis	Obesity	rs1250563	C	G	-0.0900263	0.027	0.0130882	0.015	6.05202e-12	0.074	0.00392125
Psoriasis	Obesity	rs12536069	C	T	0.12557	-0.02	0.0245184	0.043	3.03187e-07	0.64	0.00201038
Psoriasis	Obesity	rs12654812	A	G	0.0941047	-0.005	0.0131338	0.015	7.77499e-13	0.74	0.00411368
Psoriasis	Obesity	rs12800155	A	G	-0.0662701	-0.006	0.0135454	0.015	9.95864e-07	0.68	0.00198188
Psoriasis	Obesity	rs1286226	C	G	0.0580093	0.0055	0.0129902	0.014	7.98417e-06	0.7	0.00163926
Psoriasis	Obesity	rs13032431	T	G	0.113816	0.021	0.0238823	0.033	1.88174e-06	0.52	0.00180189
Psoriasis	Obesity	rs140899955	T	C	0.178455	-0.029	0.0386396	0.052	3.86598e-06	0.59	0.00163338
Psoriasis	Obesity	rs142259865	C	G	1.54051	-0.029	0.309363	0.067	6.37074e-07	0.67	0.000893781
Psoriasis	Obesity	rs142770866	A	G	-0.127452	0.0099	0.0243669	0.025	1.69029e-07	0.7	0.00240801
Psoriasis	Obesity	rs146679077	G	T	-0.301702	-0.046	0.0608297	0.043	7.05765e-07	0.29	0.002419
Psoriasis	Obesity	rs1475167	T	C	-0.0610489	-0.011	0.0132469	0.015	4.05481e-06	0.43	0.00172319
Psoriasis	Obesity	rs1476413	T	C	0.066701	-0.011	0.0140213	0.016	1.96363e-06	0.49	0.00181163
Psoriasis	Obesity	rs149241310	G	A	-0.184958	0.044	0.0276634	0.028	2.29351e-11	0.12	0.00405774
Psoriasis	Obesity	rs150774187	A	G	-0.0779974	-0.011	0.0169223	0.021	4.04343e-06	0.61	0.00182462
Psoriasis	Obesity	rs1519528	G	A	-0.065554	-0.021	0.012883	0.014	3.61052e-07	0.14	0.00214296
Psoriasis	Obesity	rs1521177	T	G	-0.0583635	0.0035	0.012944	0.015	6.51538e-06	0.81	0.00166606
Psoriasis	Obesity	rs17111727	G	A	0.146701	0.024	0.0240954	0.032	1.14099e-09	0.46	0.00279583
Psoriasis	Obesity	rs183131080	G	A	-0.154016	-0.043	0.0347779	0.12	9.48615e-06	0.72	0.00176824
Psoriasis	Obesity	rs1992129	T	G	-0.0760015	-0.017	0.0127855	0.014	2.77517e-09	0.23	0.00288779
Psoriasis	Obesity	rs2015360	G	A	-0.0758595	-0.0059	0.01626	0.016	3.08028e-06	0.72	0.00182938
Psoriasis	Obesity	rs2021511	T	C	-0.0985445	-0.0061	0.0147219	0.016	2.1752e-11	0.7	0.0037824
Psoriasis	Obesity	rs2140432	T	C	0.0643233	-0.0024	0.0128575	0.014	5.65041e-07	0.87	0.00204421
Psoriasis	Obesity	rs2223621	C	T	0.0605754	-0.008	0.0129418	0.015	2.86055e-06	0.58	0.00179676
Psoriasis	Obesity	rs2759663	G	C	0.102978	0.0067	0.0168967	0.017	1.09751e-09	0.69	0.00287782
Psoriasis	Obesity	rs2765766	G	C	0.0840669	0.036	0.0156473	0.018	7.75997e-08	0.047	0.00227951
Psoriasis	Obesity	rs28399026	C	T	-0.125799	-0.02	0.0206051	0.021	1.0265e-09	0.35	0.00324246
Psoriasis	Obesity	rs2844821	C	T	0.238297	-0.0055	0.0130707	0.016	2.90938e-74	0.73	0.025366
Psoriasis	Obesity	rs28484982	C	G	-0.0738304	-0.025	0.0149699	0.019	8.14254e-07	0.19	0.00206005
Psoriasis	Obesity	rs28624578	C	T	-0.0789135	0.041	0.0172468	0.019	4.74963e-06	0.03	0.00175953
Psoriasis	Obesity	rs28998802	A	G	0.161067	-0.014	0.0159497	0.021	5.61436e-24	0.51	0.0078135
Psoriasis	Obesity	rs309387	T	A	0.0832758	0.0033	0.0184655	0.017	6.48859e-06	0.85	0.00159645
Psoriasis	Obesity	rs33980500	T	C	0.221626	0.0044	0.022978	0.027	5.15347e-22	0.87	0.00662013
Psoriasis	Obesity	rs34536443	C	G	-0.303259	0.018	0.0406229	0.035	8.31572e-14	0.61	0.00538373
Psoriasis	Obesity	rs34955377	A	G	0.17867	-0.014	0.0189905	0.028	5.03849e-21	0.61	0.00655471
Psoriasis	Obesity	rs35040156	C	G	-0.0946089	0.0083	0.0206027	0.02	4.38874e-06	0.68	0.00183209
Psoriasis	Obesity	rs35102853	A	G	-0.130208	0.061	0.02752	0.048	2.22987e-06	0.2	0.00197399
Psoriasis	Obesity	rs36055100	T	C	-0.0592222	-0.0057	0.0128853	0.014	4.30477e-06	0.69	0.00170786
Psoriasis	Obesity	rs3729508	C	T	0.0822512	0.0031	0.0130961	0.014	3.37334e-10	0.83	0.00324419
Psoriasis	Obesity	rs4112787	T	C	0.0643338	0.0055	0.0135039	0.015	1.89706e-06	0.71	0.00186627
Psoriasis	Obesity	rs4235405	C	T	0.0585624	-0.024	0.0128001	0.014	4.75905e-06	0.088	0.00170709
Psoriasis	Obesity	rs4262817	T	C	0.101209	0.018	0.0207002	0.024	1.01216e-06	0.46	0.00184782
Psoriasis	Obesity	rs4427416	C	T	-0.0650483	0.0028	0.0130726	0.015	6.49412e-07	0.86	0.00203242
Psoriasis	Obesity	rs4733063	G	A	-0.061506	0.033	0.0129716	0.014	2.12051e-06	0.022	0.00183928
Psoriasis	Obesity	rs479777	C	T	-0.0749957	0.027	0.013211	0.015	1.37268e-08	0.071	0.00265917
Psoriasis	Obesity	rs5001228	T	C	-0.0743763	0.0043	0.0159532	0.018	3.12925e-06	0.81	0.00188976
Psoriasis	Obesity	rs542291	T	C	0.0763741	0.0073	0.0149975	0.017	3.53444e-07	0.66	0.00205948
Psoriasis	Obesity	rs55837791	G	C	0.235215	-0.12	0.0434053	0.09	5.99239e-08	0.18	0.00209321
Psoriasis	Obesity	rs58550282	A	G	0.0773299	0.025	0.0166695	0.018	3.5009e-06	0.18	0.0017295
Psoriasis	Obesity	rs590015	A	G	-0.0588401	0.011	0.0127291	0.014	3.79158e-06	0.42	0.00173103
Psoriasis	Obesity	rs60409903	C	A	-0.0799666	0.0081	0.0154799	0.018	2.39354e-07	0.64	0.00223094
Psoriasis	Obesity	rs60556766	T	C	0.0849982	-0.013	0.018405	0.02	3.87079e-06	0.53	0.00168993
Psoriasis	Obesity	rs6058899	T	C	0.0697532	-0.0026	0.0138571	0.016	4.81005e-07	0.87	0.0020274
Psoriasis	Obesity	rs60600003	G	T	0.133695	-0.00088	0.0203713	0.024	5.27594e-11	0.97	0.00326855
Psoriasis	Obesity	rs61907765	T	C	0.084407	0.0046	0.0148421	0.017	1.29306e-08	0.79	0.00255038
Psoriasis	Obesity	rs62019481	A	G	0.0901636	0.011	0.0201911	0.022	7.98804e-06	0.63	0.0015502
Psoriasis	Obesity	rs62099360	C	A	0.194671	-0.019	0.0346421	0.036	1.91531e-08	0.6	0.0023169
Psoriasis	Obesity	rs622091	T	C	-0.125087	0.015	0.013234	0.015	3.3266e-21	0.31	0.00706201
Psoriasis	Obesity	rs62239846	A	G	0.0813004	0.034	0.0161533	0.022	4.82759e-07	0.13	0.00199415
Psoriasis	Obesity	rs62434176	C	T	-0.265377	-0.051	0.056018	0.042	2.16531e-06	0.23	0.00212256
Psoriasis	Obesity	rs636987	C	A	-0.103	0.021	0.0130536	0.014	3.00885e-15	0.13	0.00501192
Psoriasis	Obesity	rs653169	G	A	-0.0944238	0.011	0.0129098	0.015	2.59119e-13	0.49	0.00437245
Psoriasis	Obesity	rs657813	A	G	-0.0579535	-0.0082	0.0128648	0.014	6.64293e-06	0.57	0.00167687
Psoriasis	Obesity	rs6701163	C	T	0.101862	-0.021	0.0184477	0.021	3.35815e-08	0.32	0.0023813
Psoriasis	Obesity	rs6738805	C	T	0.0980556	0.058	0.0211275	0.019	3.46505e-06	0.003	0.00166995
Psoriasis	Obesity	rs6842675	G	A	0.0726702	0.012	0.0129415	0.014	1.96237e-08	0.39	0.00259736
Psoriasis	Obesity	rs6887695	C	G	-0.163387	0.011	0.014361	0.015	5.43876e-30	0.49	0.0110069
Psoriasis	Obesity	rs6912077	A	G	0.283779	0.013	0.0199093	0.021	4.25794e-46	0.56	0.0140797
Psoriasis	Obesity	rs696734	T	A	-0.0651427	0.0037	0.0137353	0.016	2.10863e-06	0.82	0.00186481
Psoriasis	Obesity	rs72805521	T	C	0.0922001	0.014	0.0147311	0.017	3.87802e-10	0.42	0.00319249
Psoriasis	Obesity	rs72806141	G	C	0.245708	0.085	0.0519146	0.058	2.21304e-06	0.14	0.00162158
Psoriasis	Obesity	rs72859354	A	G	-0.116548	-0.015	0.0212731	0.027	4.28558e-08	0.58	0.0026038
Psoriasis	Obesity	rs72917612	T	C	0.0591393	0.019	0.0128584	0.014	4.23985e-06	0.18	0.0017428
Psoriasis	Obesity	rs72947626	A	G	-0.107886	-0.0093	0.0190365	0.021	1.45051e-08	0.65	0.00271845
Psoriasis	Obesity	rs7450974	A	G	0.103916	0.015	0.0227479	0.019	4.91972e-06	0.44	0.00160139
Psoriasis	Obesity	rs74688172	A	G	0.190598	0.018	0.0259403	0.042	2.01837e-13	0.66	0.00396474
Psoriasis	Obesity	rs7542079	C	T	0.103785	0.015	0.0128908	0.014	8.2054e-16	0.29	0.0053025
Psoriasis	Obesity	rs7619227	T	C	-0.0641819	-0.026	0.014337	0.016	7.58228e-06	0.11	0.00166106
Psoriasis	Obesity	rs7627880	G	A	0.0588024	0.013	0.0129699	0.014	5.79482e-06	0.36	0.00172828
Psoriasis	Obesity	rs76517652	T	C	0.151975	0.055	0.0306907	0.047	7.35241e-07	0.24	0.00181649
Psoriasis	Obesity	rs76579886	C	T	0.490718	-0.069	0.109993	0.069	8.14404e-06	0.32	0.00120329
Psoriasis	Obesity	rs76848919	C	G	0.0709166	-0.0039	0.0148339	0.017	1.74675e-06	0.82	0.00184395
Psoriasis	Obesity	rs7753826	A	T	-0.0927068	-0.0087	0.0163297	0.018	1.36915e-08	0.63	0.00268762
Psoriasis	Obesity	rs77693762	T	C	-0.13113	0.0087	0.0264054	0.027	6.83329e-07	0.75	0.00213729
Psoriasis	Obesity	rs7770335	A	G	0.0601566	-0.0066	0.0132164	0.015	5.32255e-06	0.66	0.00166726
Psoriasis	Obesity	rs78456138	T	C	-0.328662	0.0064	0.0498233	0.046	4.20824e-11	0.89	0.00435248
Psoriasis	Obesity	rs79376089	A	G	0.125425	0.026	0.0253495	0.034	7.50482e-07	0.45	0.00189366
Psoriasis	Obesity	rs79689885	A	G	-0.151496	-0.0072	0.0331013	0.031	4.7228e-06	0.82	0.00184884
Psoriasis	Obesity	rs80174646	T	G	-0.214619	-0.03	0.0324923	0.028	3.96917e-11	0.29	0.00404713
Psoriasis	Obesity	rs8126516	A	G	0.0835564	0.026	0.0180668	0.02	3.74852e-06	0.2	0.00167592
Psoriasis	Obesity	rs842636	A	G	-0.114309	-0.003	0.013068	0.014	2.18524e-18	0.83	0.00634522
Psoriasis	Obesity	rs847	C	T	0.115806	-0.038	0.0134511	0.018	7.34176e-18	0.037	0.00621424
Psoriasis	Obesity	rs8904	A	G	-0.110734	-0.014	0.013183	0.015	4.47507e-17	0.34	0.00582615
Psoriasis	Obesity	rs9346778	T	C	-0.105485	-0.0031	0.0175894	0.019	2.00891e-09	0.87	0.00304961
Psoriasis	Obesity	rs9603611	A	G	-0.0737545	0.016	0.0148509	0.017	6.82339e-07	0.33	0.00206322
Psoriasis	Obesity	rs9608443	C	T	0.0849771	-0.026	0.0164858	0.016	2.54214e-07	0.094	0.00208009
Psoriasis	Obesity	rs9943997	A	G	0.0629029	-0.01	0.0139428	0.015	6.43724e-06	0.49	0.00162422
Psoriasis	Obesity	rs9969748	A	G	-0.0880565	-0.0093	0.0187739	0.021	2.72709e-06	0.66	0.00187139
Psoriasis	Obesity	rs9978223	A	G	-0.0776251	-0.0041	0.0166292	0.021	3.04166e-06	0.84	0.00182519
Psoriasis (vulgaris), strict definition	Obesity	rs10056700	C	T	-0.273316	0.043	0.0452221	0.017	1.5048e-09	0.01	0.0331154	17141.6
Psoriasis (vulgaris), strict definition	Obesity	rs1042116	A	G	-0.346978	-0.037	0.0573744	0.022	1.47018e-09	0.098	0.0363059
Psoriasis (vulgaris), strict definition	Obesity	rs116942537	G	C	0.212006	-0.018	0.0458575	0.015	3.77972e-06	0.23	0.0172426
Psoriasis (vulgaris), strict definition	Obesity	rs139298380	A	G	0.529505	0.028	0.107546	0.037	8.49963e-07	0.45	0.0148168
Psoriasis (vulgaris), strict definition	Obesity	rs1457982	T	C	0.189337	0.013	0.0414354	0.014	4.8899e-06	0.37	0.0175974
Psoriasis (vulgaris), strict definition	Obesity	rs1655901	C	T	0.376776	0.0037	0.0406706	0.015	1.96743e-20	0.8	0.0706784
Psoriasis (vulgaris), strict definition	Obesity	rs17618814	C	T	-0.701914	0.0067	0.151057	0.043	3.37311e-06	0.88	0.0283476
Psoriasis (vulgaris), strict definition	Obesity	rs260555	A	C	-0.21273	0.004	0.0459436	0.015	3.65216e-06	0.79	0.0171747
Psoriasis (vulgaris), strict definition	Obesity	rs28732140	A	G	0.923712	-0.025	0.0485926	0.021	1.42856e-80	0.24	0.178786
Psoriasis (vulgaris), strict definition	Obesity	rs28998802	A	G	0.317075	-0.014	0.0500643	0.021	2.39867e-10	0.51	0.0302134
Psoriasis (vulgaris), strict definition	Obesity	rs33980500	T	C	0.415853	0.0044	0.0702827	0.027	3.28148e-09	0.87	0.0232032
Psoriasis (vulgaris), strict definition	Obesity	rs34725611	G	A	-0.271337	0.0086	0.0494368	0.016	4.05229e-08	0.58	0.0280171
Psoriasis (vulgaris), strict definition	Obesity	rs41425047	G	A	-0.351517	-0.029	0.0752112	0.026	2.95774e-06	0.28	0.0228991
Psoriasis (vulgaris), strict definition	Obesity	rs4525910	A	T	-0.209306	0.0022	0.0448694	0.014	3.0893e-06	0.88	0.0195208
Psoriasis (vulgaris), strict definition	Obesity	rs530461	A	G	-0.208643	0.0091	0.0413274	0.015	4.45215e-07	0.53	0.0216981
Psoriasis (vulgaris), strict definition	Obesity	rs6556423	T	C	-0.302304	0.013	0.0416525	0.015	3.9355e-13	0.39	0.0419773
Psoriasis (vulgaris), strict definition	Obesity	rs696	T	C	-0.22047	-0.014	0.0430552	0.015	3.04516e-07	0.35	0.0231224
Psoriasis (vulgaris), strict definition	Obesity	rs6968055	A	T	0.212061	-0.00061	0.0434101	0.016	1.03397e-06	0.97	0.0195802
Psoriasis (vulgaris), strict definition	Obesity	rs74817271	A	G	0.510828	0.0022	0.0685434	0.032	9.15166e-14	0.94	0.0356276
Psoriasis (vulgaris), strict definition	Obesity	rs79070268	T	C	0.583221	-0.0044	0.118113	0.055	7.89951e-07	0.94	0.0145149
Psoriasis (vulgaris), strict definition	Obesity	rs842636	A	G	-0.215543	-0.003	0.0426337	0.014	4.28825e-07	0.83	0.0225699
Psoriasis (vulgaris), strict definition	Obesity	rs9368655	C	G	0.675061	-0.0098	0.090861	0.05	1.08918e-13	0.84	0.03153
Psoriasis (vulgaris), strict definition	Obesity	rs9373197	A	G	-0.22155	0.0069	0.0411121	0.014	7.08827e-08	0.63	0.0245064
Psoriasis (vulgaris), strict definition	Obesity	rs9964102	T	C	-0.206117	-0.021	0.0449372	0.015	4.50153e-06	0.16	0.0188292
