# Supplementary material for: Psoriasis–Obesity‐Related Gene COX7C Promotes Keratinocyte Proliferation and Positively Regulates Inflammatory Responses in Psoriasis
Source: J Cell Mol Med. 2026 Jul 22;30(14):e71277. doi: 10.1111/jcmm.71277 (PMC13392194; doi:10.1111/jcmm.71277)
Supplement: Supplementary file 4 — Table S3: Sensitivity analysis of MR. [file JCMM-30-e71277-s001.xlsx]

## Sheet: Sheet1
Supplementary Table 3: Sensitivity analysis of MR
			Heterogeneity		MR-Egger pleiotropy test		MR-PRESSO Global test
Exposure	Outcome	Nsnp	Q	P-value	Egger_intercept	P-value	P-value
Obesity	Guttate psoriasis	36	37.6406	0.349265	0.0432139	0.312943	0.391333
Obesity	Psoriasis vulgaris	36	47.7032	0.0744491	0.00638864	0.60258	0.083
Obesity	Psoriasis (vulgaris), strict definition	36	31.7036	0.628037	0.0146537	0.588234	0.632667
Psoriasis vulgaris	Obesity	84	75.3855	0.711554	-0.00177656	0.709271	0.714
Psoriasis	Obesity	116	120.364	0.347465	0.00392483	0.164139	0.164139
Psoriasis (vulgaris), strict definition	Obesity	24	19.4392	0.675459	0.00381454	0.639891	0.692667
